# Supplementary material for: Metabolic adjustments in neonatal dwarf and normal-sized goat kids: Relationship between serum metabolites and body size
Source: PLoS One. 2023 Nov 16;18(11):e0289809. doi: 10.1371/journal.pone.0289809 (PMC10653417; doi:10.1371/journal.pone.0289809)
Supplement: S1 Data — (XLSX) [file pone.0289809.s001.xlsx]

## Sheet: Chloesterol
	Tag No.	Day 0	Day 3	Day 10	Day 20	Breed
0	12002	164.165	182.405	124.877	101.96	Red Sokoto
0	12004	154.811	57.5278	235.256	181.47	Red Sokoto
0	12005	174.922	137.973	86.9933	42.5613	Red Sokoto
0	12010	175.857	178.664	132.828	185.679	Red Sokoto
0	12018	92.1381	173.051	236.191	212.806	Red Sokoto
0	12021	22.5528	36.9718	104.63	140.863	Red Sokoto
0	12022	161.359	163.697	238.062	185.212	Red Sokoto
0	12023	172.583	216.548	155.746	124.41	Red Sokoto
0	12044	127.183	158.239	92.7993	92.0599	Red Sokoto
0	12045	126.074	87.2535	324.243	203.345	Red Sokoto
0	12059	114.588	92.1381	112.717	140.312	Red Sokoto
0	12060	112.249	71.559	135.167	94.4766	Red Sokoto
1	12490	192.754	133.406	157.754	78.6232	Sahel
1	12102	26.9894	51.3909	104.261	110.546	Sahel
1	12103	41.0387	58.4155	59.8944	123.116	Sahel
1	12105	95.3873	130.141	78.75	122.377	Sahel
1	12106	51.3909	110.546	112.394	139.014	Sahel
1	12113	150.652	177.029	66.4493	98.4058	Sahel
1	12114	124.275	151.667	63.4058	90.7971	Sahel
1	12115	86.7391	177.029	145.072	127.319	Sahel
1	12117	217.609	101.957	70.5072	131.884	Sahel
1	12124	55.2899	153.188	181.087	138.478	Sahel
1	12126	111.087	83.6957	127.319	91.3043	Sahel
1	12131	89.4718	123.486	23.2922	96.8662	Sahel
1	12136	172.289	158.239	157.13	164.525	Sahel
2	12200	55.2899	170.942	124.783	150.652	WAD
2	12202	126.304	210.507	183.116	203.406	WAD
2	12203	112.609	123.768	106.014	182.609	WAD
2	12204	98.913	197.826	91.3043	110.58	WAD
2	12208	214.565	129.348	147.101	156.232	WAD
2	12209	112.609	142.536	177.029	118.696	WAD
2	12210	59.3478	170.942	186.667	225.217	WAD
2	12211	114.13	133.913	92.3188	332.246	WAD
2	12212	243.986	129.348	67.971	131.884	WAD
2	12213	103.478	181.594	125.29	168.913	WAD
2	12214	132.899	208.986	168.406	162.319	WAD
2	12217	169.42	99.4203	202.899	389.565	WAD

## Sheet: Triglyceride
		Day 0	Day 3	Day 10	Day 20	Breed
0	12001	653.84	320.062	692.705	900.745	Red Sokoto
0	12003	480.092	477.806	955.612	726.997	Red Sokoto
0	12005	393.219	1332.83	352.068	541.818	Red Sokoto
0	12010	523.529	1895.22	1060.78	820.729	Red Sokoto
0	12019	1072.21	939.609	642.409	1003.62	Red Sokoto
0	12021	155.874	770.278	654.671	198.739	Red Sokoto
0	12022	325.609	349.647	493.877	697.109	Red Sokoto
0	12044	932.751	1101.93	759.003	955.612	Red Sokoto
0	12045	800.154	905.317	1044.77	834.446	Red Sokoto
0	12048	674.415	941.895	571.538	1202.52	Red Sokoto
0	12060	479.313	209.131	353.315	363.706	Red Sokoto
0	12067	379.294	403.974	340.325	513.086	Red Sokoto
1	12490	639.605	822.35	526.592	887.272	Sahel
1	12102	817.3	166.082	624.994	996.494	Sahel
1	12103	544.138	340.906	985.568	961.529	Sahel
1	12105	882.859	723.332	104.894	428.318	Sahel
1	12106	135.488	1171.32	441.429	301.571	Sahel
1	12113	367.893	569.874	425.602	752.618	Sahel
1	12114	420.793	740.596	1190.24	504.951	Sahel
1	12115	894.485	598.728	993.071	675.673	Sahel
1	12117	788.686	1142.15	466.479	425.602	Sahel
1	12124	310.185	670.864	728.573	358.275	Sahel
1	12126	771.854	767.045	978.644	302.971	Sahel
1	12131	406.366	553.042	699.718	271.712	Sahel
1	12136	516.974	918.531	1014.71	651.628	Sahel
2	12203	1324.9	1531.69	918.531	557.851	WAD
2	12204	406.366	726.168	1053.18	382.32	WAD
2	12205	767.045	586.706	1101.28	769.45	WAD
2	12208	877.654	1060.4	656.437	750.214	WAD
2	12209	680.482	1264.78	194.767	721.359	WAD
2	12210	406.366	735.786	305.375	639.605	WAD
2	12211	1219.1	495.333	1072.42	1045.97	WAD
2	12212	949.79	562.66	1041.16	548.233	WAD
2	12213	959.408	1113.3	1137.34	1618.25	WAD
2	12214	884.867	1062.8	589.11	856.013	WAD
2	12217	846.395	415.984	1041.16	502.547	WAD
2	12218	981.048	1233.52	762.236	1173.41	WAD

## Sheet: Total Proteins
	Tag No.	Day 0	Day 3	Day 10	Day 20		Breed
0	12001	12.5083	8.19037	11.2232	12.4226		Red Sokoto
0	12003	6.25415	11.2403	10.4864	9.26986		Red Sokoto
0	12005	11.446	13.1766	8.63587	9.66395		Red Sokoto
0	12010	8.08756	11.6687	9.69822	10.1609		Red Sokoto
0	12019	6.45977	9.01284	11.0176	12.851		Red Sokoto
0	12021	9.23559	12.2856	12.474	12.3884		Red Sokoto
0	12022	7.43645	8.0533	5.43169	12.3712		Red Sokoto
0	12044	9.61255	13.8962	8.77295	12.0799		Red Sokoto
0	12045	9.8867	8.07043	7.17943	8.77295		Red Sokoto
0	12048	9.09851	9.71536	10.8805	12.217		Red Sokoto
0	12060	10.4179	11.8572	12.4226	13.4336		Red Sokoto
0	12064	3.70109	4.54069	11.7887	8.70441		Red Sokoto
1	12490	12.0971	9.61255	9.08137	12.7311		Sahel
1	12102	9.69822	6.90527	9.01284	13.9819		Sahel
1	12103	10.8634	9.42407	8.43026	13.1937		Sahel
1	12105	10.2123	10.5892	12.7825	7.95049		Sahel
1	12106	6.49404	9.93811	9.54401	10.5721		Sahel
1	12113	7.17943	14.3417	11.583	13.3308		Sahel
1	12114	8.1047	14.8386	9.81817	10.2979		Sahel
1	12115	10.2637	13.5364	13.5535	12.3712		Sahel
1	12124	9.97238	9.18418	13.3993	13.3308		Sahel
1	12126	6.3741	8.5502	8.91003	10.6235		Sahel
1	12131	12.9367	13.8448	12.3712	12.1313		Sahel
1	12136	12.7825	9.61255	11.8058	12.3884		Sahel
2	12003	8.27605	12.6625	8.08756	11.9943		WAD
2	12204	0	8.68728	12.8339	14.7701		WAD
2	12205	7.17943	13.6735	12.0628	16.6378		WAD
2	12206	6.49404	13.1252	14.2218	12.1999		WAD
2	12208	8.07043	12.337	11.583	10.7092		WAD
2	12209	10.5207	9.84	9.16705	14.5473		WAD
2	12210	8.4988	12.217	13.4679	9.8353		WAD
2	12211	6.99094	14.0504	14.6159	14.1018		WAD
2	12212	13.9819	12.6111	10.2637	8.87576		WAD
2	12213	14.2561	10.949	9.81817	8.84149		WAD
2	12214	9.74963	8.96143	16.2951	12.12		WAD
2	12217	8.20751	9.28699	11.7915	11.8572		WAD
2	12218	10.0752	13.4164	9.08137	11.0176

## Sheet: Albumin
	Tag No.	Day 0	Day 3	Day 10	Day 20	Breed
0	12001	3.47216	2.94485	2.56356	3.84534	Red Sokoto
0	12003	3.69662	2.46914	2.11438	2.65362	Red Sokoto
0	12005	3.76421	2.81505	3.64252	4.10494	Red Sokoto
0	12010	2.46914	3.91657	3.71791	2.93743	Red Sokoto
0	12019	3.27746	3.08276	3.51272	4.89996	Red Sokoto
0	12021	4.11305	3.67497	4.72149	4.64036	Red Sokoto
0	12022	4.4592	2.85044	5.74406	7.71993	Red Sokoto
0	12044	4.21087	4.05971	7.78471	5.33377	Red Sokoto
0	12045	4.20007	5.02065	6.97493	5.25819	Red Sokoto
0	12048	5.33377	6.17594	4.89109	4.72913	Red Sokoto
0	12060	3.78176	3.98043	4.76091	4.00171	Red Sokoto
0	12064	2.73876	2.80971	3.7321	2.61105	Sahel
1	12102	5.35536	2.41855	5.08544	6.65101	Sahel
1	12103	5.36616	5.08544	4.22167	4.44841	Sahel
1	12105	3.83297	4.07051	5.02065	8.1842	Sahel
1	12106	6.74819	6.04638	3.89775	6.88855	Sahel
1	12113	4.23246	3.67102	3.90855	4.64275	Sahel
1	12114	3.67102	3.7358	4.58877	7.0721	Sahel
1	12115	7.67674	4.8479	4.94507	5.73326	Sahel
1	12117	2.17824	2.06471	1.9299	2.65362	Sahel
1	12124	4.52398	3.69261	5.45254	5.09623	Sahel
1	12126	4.51319	4.17848	6.67261	6.39188	Sahel
1	12131	4.63196	4.59957	6.17594	6.02478	Sahel
1	12136	4.20007	3.27152	5.09623	6.3487	Sahel
2	12203	1.80929	3.56181	3.25671	4.26424	WAD
2	12204	2.71748	3.05805	5.39	3.95205	WAD
2	12205	2.56848	5.00924	3.96624	3.32767	WAD
2	12208	4.03	5.96	4.8371	6.72659	WAD
2	12209	3.51986	7.25565	5.00985	8.05464	WAD
2	12210	4.69674	4.24326	6.98572	5.50652	WAD
2	12211	5.17243	4.42033	4.84605	5.76133	WAD
2	12212	4.4771	4.95957	5.54848	4.34938	WAD
2	12213	4.11524	5.27886	6.27929	4.25005	WAD
2	12214	4.69705	5.5201	4.93119	3.82433	WAD
2	12217	3.61857	3.86691	5.19	6.258	WAD
2	12218	6.88948	4.9241	6.28638	6.96752	WAD

## Sheet: Globulin
	Tag No.	Day 0	Day 3	Day 10	Day 20	Breed
0	12001	9.03615	5.24553	8.65965	8.5773	Red Sokoto
0	12003	2.55754	8.7712	8.37204	6.61624	Red Sokoto
0	12005	7.68175	10.3615	4.99335	5.55902	Red Sokoto
0	12010	5.61842	7.75214	5.98032	8.21064	Red Sokoto
0	12019	6.00953	7.81489	7.83043	4.19855	Red Sokoto
0	12021	2.34672	5.33786	6.2961	8.21064	Red Sokoto
0	12022	4.77638	9.43512	6.72998	4.66844	Red Sokoto
0	12044	3.22558	3.99358	6.72998	7.03746	Red Sokoto
0	12045	5.41248	8.87557	1.79802	6.82175	Red Sokoto
0	12048	4.55294	1.89449	2.28834	4.04382	Red Sokoto
0	12060	5.31675	5.73493	6.11961	8.21531	Red Sokoto
0	12064	7.67912	9.04748	8.69055	10.8225	Red Sokoto
1	12490	8.63121	5.04538	5.95022	5.91809	Sahel
1	12102	4.34286	4.48672	3.9274	7.33088	Sahel
1	12103	5.49722	4.33863	4.20859	8.74529	Sahel
1	12105	6.37929	6.51872	7.76181	8.68802	Sahel
1	12106	2.58693	3.89173	5.64626	3.68354	Sahel
1	12113	2.94696	10.6707	7.67449	8.68802	Sahel
1	12114	4.43368	11.1028	5.2294	3.22584	Sahel
1	12115	2.58693	8.68849	8.60845	6.63797	Sahel
1	12117	8.77081	10.6492	10.784	6.90753	Sahel
1	12124	5.44839	5.49157	7.94677	8.23454	Sahel
1	12126	1.86091	4.37172	2.23742	4.23162	Sahel
1	12131	8.30472	9.24525	6.19529	6.10657	Sahel
1	12136	8.58239	6.34103	6.70956	6.03967	Sahel
2	12203	6.46676	9.10071	4.83085	7.73003	WAD
2	12205	4.61095	8.66423	8.09657	13.3101	WAD
2	12208	4.8935	6.37696	6.74594	3.98258	WAD
2	12209	7.00084	5.6793	4.15719	6.4927	WAD
2	12210	3.80206	7.97376	6.48213	4.32878	WAD
2	12211	1.81852	9.6301	9.76982	8.3405	WAD
2	12212	9.50479	7.65155	4.71519	4.52638	WAD
2	12213	10.1408	5.67019	3.53888	4.59144	WAD
2	12214	5.05258	3.44134	11.3639	8.97	WAD
2	12217	4.58894	5.42009	4.7193	5.59919	WAD
2	12218	3.18571	8.49235	2.79499	4.05007	WAD
2	12225	2.67671	9.50974	9.7698	8.97	WAD

## Sheet: Urea
	Tag No.	Day 0	Day 3	Day 10	Day 20	Breed
0	12001	36.7212	34.6906	47.8899	23.0142	Red Sokoto
0	12003	39.0903	37.0597	34.1829	33.8444	Red Sokoto
0	12007	38.5827	39.4288	34.8598	33.8444	Red Sokoto
0	12009	45.1823	43.8286	36.7212	21.9989	Red Sokoto
0	12021	41.9671	35.3674	38.9211	48.2283	Red Sokoto
0	12028	30.1216	37.7366	35.5367	30.7984	Red Sokoto
0	12043	31.8138	52.1204	23.3527	38.5827	Red Sokoto
0	12044	35.3674	75.6423	47.0438	25.3833	Red Sokoto
0	12045	38.075	45.0131	49.4129	43.9978	Red Sokoto
0	12046	71.4118	31.8138	33.1676	24.1988	Red Sokoto
0	12047	9.30722	117.948	32.9983	35.8751	Red Sokoto
0	12048	33.6752	46.7053	33.8444	34.3521	Red Sokoto
1	12490	53.9819	29.4447	38.5827	44.167	Sahel
1	12102	32.3214	20.3067	35.7059	33.3368	Sahel
1	12103	43.3209	27.9217	33.506	33.6752	Sahel
1	12105	128.947	41.2902	40.9518	25.7218	Sahel
1	12106	70.058	41.121	41.6287	26.5679	Sahel
1	12108	57.874	84.4419	35.1982	35.7059	Sahel
1	12120	100.856	61.4277	51.6128	71.581	Sahel
1	12121	65.3198	38.5827	38.9211	23.6911	Sahel
1	12123	10.4918	63.1199	83.5958	36.3828	Sahel
1	12130	48.5668	100.18	41.2902	33.1676	Sahel
1	12131	56.0125	62.9507	38.075	28.4293	Sahel
1	12136	39.7672	32.8291	42.9824	47.3822	Sahel
1	12137	52.1204	129.963	46.7053	52.7973	Sahel
2	12202	42.644	50.0898	38.5827	35.1982	WAD
2	12203	49.2437	61.5969	46.5361	31.6446	WAD
2	12205	105.087	64.8121	52.7973	25.891	WAD
2	12211	49.7513	82.9189	34.3521	55.6741	WAD
2	12212	38.9211	42.4748	30.2908	29.9523	WAD
2	12213	5.75356	94.5952	30.6292	30.9677	WAD
2	12214	47.3822	50.0898	29.7831	26.9063	WAD
2	12215	50.4282	67.5197	28.4293	29.9523	WAD
2	12216	47.0438	77.1653	34.3521	31.6446	WAD
2	12217	42.9824	25.7218	22.6758	150.439	WAD
2	12218	43.4901	56.351	64.4737	36.0443	WAD
2	12220	45.8592	46.5361	30.2908	30.9677	WAD

## Sheet: Immunolobulin
	Tag No.	Day 0	Day 3	Day 10	Day 20	Breed
0	12433	37.4981	36.6023	39.6602	30.3012	Red Sokoto
0	12015	11.5212	32.4633	36.8494	32.4324	Red Sokoto
0	12016	3.52123	40.2471	29.0039	30.7954	Red Sokoto
0	12019	29.0347	39.3205	31.7529	30.8263	Red Sokoto
0	12021	9.11197	34.25	31.0116	29.2818	Red Sokoto
0	12025	34.749	24.9266	22.1158	16.3398	Red Sokoto
0	12032	8.83398	32.278	31.8456	29.0347	Red Sokoto
0	12039	17.7915	25.2046	34.2548	32.3398	Red Sokoto
0	12044	16.7722	45.3436	36.6332	35.9537	Red Sokoto
0	12045	18.9961	24.834	18.7182	16.5251	Red Sokoto
0	12048	18.783	34.3475	25.9768	28.7876	Red Sokoto
0	12076	17.7915	41.2046	29.8378	25.7606	Red Sokoto
1	12517	43.1815	44.4788	41.6371	33.112	Sahel
1	12490	23.0631	31.46	36.0463	32.0309	Sahel
1	12102	14.0849	22.0541	22.2703	28.2934	Sahel
1	12104	16.8031	34.8417	29.1583	23.6911	Sahel
1	12106	12.3243	33.4517	38.0849	57.7915	Sahel
1	12114	23.0631	40.4324	37.7143	27.5212	Sahel
1	12118	28.7568	18.9035	18.2548	17.8842	Sahel
1	12124	23.0631	29.9923	25.668	30	Sahel
1	12125	12.34	11.9846	34.8726	27.6448	Sahel
1	12127	26.1622	42.1004	31.52	30.7	Sahel
1	12130	23.5058	31.46	30.5174	28.3552	Sahel
2	12200	7.41313	33.0502	32.11	23.72	WAD
2	12202	22.5483	40.2162	32	35.1506	WAD
2	12203	15.9382	44.2934	27.4286	17.5135	WAD
2	12206	15.21	30.61	28.1699	19.6139	WAD
2	12208	8.5251	17.3282	21.2201	16.4633	WAD
2	12210	14.5483	25.0502	27.78	27.583	WAD
2	12211	17.1429	20.6023	23.0425	12.5405	WAD
2	12212	20.3243	30.7336	26.4093	26.0386	WAD
2	12213	15.21	33.8842	36.3243	22.7954	WAD
2	12215	15.21	31.73	36.4479	35.7683	WAD
2	12225	32.2162	41.5753	28.23	23.72	WAD		2
2	12226	0	32.3899	30.3696	27.5385	WAD

## Sheet: Body Morphometry
Breed	Birth weight	Body length	Body height	BMI
RED Sokoto	1.6	25	31	0.182
RED Sokoto	1.45	22	38	0.0839474
RED Sokoto	1.2	21	26	0.0969231
RED Sokoto	1.5	23	29	0.118966
RED Sokoto	1.2	21	25	0.1008
RED Sokoto	1.3	22	28	0.102143
RED Sokoto	2.2	28	32	0.1925
RED Sokoto	1.3	1.3	22	0.11
RED Sokoto	1.5	1.5	25	0.133929
RED Sokoto	2.1	2.1	26	0.182
RED Sokoto	1.2	1.2	20	0.096
	Birth weight	Body length	Body height
Sahel	2.2	25	31	0.177419
Sahel	2.5	28	32	0.21875
Sahel	2.75	30	34	0.242647
Sahel	1.75	26	32	0.142188
Sahel	1.9	25	34	0.139706
Sahel	2.5	26	33	0.19697
Sahel	2.1	25	32	0.164063
Sahel	2.2	26	32	0.17875
Sahel	2.2	26	32	0.17875
Sahel	2.6	30	39	0.2
Sahel	2.75	28	33	0.233333
Sahel	2.5	30	33	0.227273
Sahel	3.25	32	36	0.288889
Tag/No.	Birth Weight	BL	BH
WAD	14	21	24	0.1225
WAD	1.4	20	23	0.121739
WAD	1.3	22	25	0.1144
WAD	1.4	21	24	0.1225
WAD	1.4	20	22	0.127273
WAD	1.3	21	22	0.124091
WAD	1.2	23	24	0.115
WAD	1.5	21	23	0.136957
WAD	1.5	21	23	0.136957
WAD	1	21	22	0.095455
WAD	0.8	19	21	0.072381
WAD	1.5	20	24	0.125
WAD	1.05	22	26	0.088846
